# Supplementary material for: Cyclic Peptides from the Soft Coral-Derived Fungus Aspergillus sclerotiorum SCSIO 41031
Source: Mar Drugs. 2021 Dec 10;19(12):701. doi: 10.3390/md19120701 (PMC8703611; doi:10.3390/md19120701)
Supplement: Supplementary file 1 [file marinedrugs-19-00701-s001.zip]

Archive with 1 entries (1 files):
- marinedrugs-1500581-supplementary.pdf
